# Supplementary material for: Stride-to-stride fluctuations in transtibial amputees are not affected by changes in push-off mechanics from using different prostheses
Source: PLoS One. 2018 Oct 3;13(10):e0205098. doi: 10.1371/journal.pone.0205098 (PMC6169964; doi:10.1371/journal.pone.0205098)
Supplement: S1 Table — Individual values for each leg (prosthesis side or sound side) and each condition (High Activity or Low Activity prosthesis) are reported. For stride-to-stride fluctuations, values were calculated at the ankle, knee, and hip. (XLSX) [file pone.0205098.s001.xlsx]

## Sheet: Sheet1
Data Values for article: Stride-to-stride fluctuations in transtibial amputees are not affected by changes in push-off mechanics from using different prostheses
	Largest Lyapunov Exponent													Ankle-Foot Push-off Work
	Sound Side						Prosthesis Side							Sound Side		Prosthesis Side
	High Activity			Low Activity			High Activity			Low Activity				High Activity	Low Activity	High Activity	Low Activity
Participant	Ankle	Knee	Hip	Ankle	Knee	Hip	Ankle	Knee	Hip	Ankle	Knee	Hip
1	1.18411	0.870608	0.525372	1.19687	0.992101	0.481323	1.63423	0.950915	0.458255	1.3967	0.865219	0.355368		0.14926	0.136689	0.172416	0.05069
2	1.86647	1.0751	0.586775	1.25912	1.67578	0.710626	2.01469	1.39687	0.703481	2.07475	1.37367	0.589704		0.0926476	0.100264	0.108278	0.029324
3	2.04016	1.10274	0.739791	1.81937	1.13819	0.649275	2.08033	1.16965	0.650117	2.61461	1.25068	0.741957		0.24686	0.230314	0.0859134	0.0458564
4	1.50531	1.08428	0.808768	1.26194	0.92105	0.556266	2.26317	0.973259	0.788139	2.04582	0.93792	0.759997		0.181706	0.198228	0.040153	0.0329788
5	2.21524	1.3877	0.946547	1.72495	1.88898	0.474212	2.09201	2.20019	0.86285	1.47566	1.15174	0.688093		0.145056	0.181742	0.091476	0.032314
6	1.9417	1.01464	0.729943	2.28761	1.13726	0.63229	2.4034	1.50263	0.601016	1.95278	1.4246	0.669331		0.161747	0.149482	0.0628942	0.0349096
7	1.57306	1.03584	0.557095	1.34813	0.832764	0.664952	2.65338	1.05843	0.739373	1.43968	0.901578	0.741915		0.211716	0.231574	0.142736	0.0369924
8	1.95895	1.66454	0.794462	2.74103	1.51606	0.823036	2.06859	1.33293	0.789246	1.95016	1.35206	0.88418		0.118328	0.150341	0.07464	0.02265
9	0.656514	0.387051	0.235675	0.705243	0.72987	0.404404	0.857406	0.490828	0.337305	1.28524	0.467574	0.459442		0.195876	0.182071	0.107734	0.037052
10	1.29264	1.14081	0.611319	1.10808	0.596046	0.52294	2.08548	0.854201	0.761512	2.62928	1.09841	0.594817		0.200236	0.179916	0.0777172	0.0494476
11	1.29825	0.845572	0.70817	1.1299	0.627824	0.510949	0.921135	0.725978	0.675928	1.50557	0.749327	0.500571		0.176413	0.188391	0.114895	0.031948
12	0.953284	0.845528	0.431708	1.05758	0.945769	0.595029	0.987491	0.565834	0.577594	1.40728	0.725309	0.470477		0.307748	0.272204	0.112562	0.073392
13	1.09337	1.00694	0.514457	1.98225	0.865576	0.645752	1.22281	0.96077	0.562305	1.63834	1.03682	0.638461		0.03411	0.0344526	0.0899967	0.026162
14	1.50868	0.903214	0.488262	1.21772	0.773374	0.556507	1.96496	1.04043	0.540575	1.92107	1.04503	0.409489		0.083556	0.091242	0.0821008	0.0456636
15	1.73879	0.909476	0.70569	2.69178	1.02466	0.681635	2.32372	0.760305	0.648375	1.81438	0.796198	0.71868		0.132928	0.158211	0.052478	0.039574
16	1.14181	0.610339	0.417745	2.13363	1.56372	0.648583	1.00648	0.708688	0.619397	1.04694	1.11586	0.86256		0.122535	0.105864	0.0215456	0.01256
17	0.987005	0.753356	0.541723	0.914506	0.752913	0.448684	1.2916	0.792266	0.512188	1.50225	0.655157	0.441157		0.310674	0.268618	0.129342	0.0487402
18	1.16237	1.08447	0.885811	1.58611	1.31338	0.644388	2.00654	0.931615	0.719841	2.07554	0.998773	0.815421		0.258618	0.260464	0.0918156	0.0406136
19	1.66591	1.29546	0.755931	1.88533	1.28719	0.830519	1.66769	1.21197	0.986957	1.90568	0.980727	0.823121		0.193103	0.220673	0.04937	0.035198
20	1.36992	0.707287	0.72357	1.20067	0.88929	0.549755	1.45729	0.785151	0.625336	1.48118	0.730509	0.373486		0.129082	0.136708	0.100331	0.0252636
21	1.297	0.798049	0.636273	1.38004	0.965318	0.649388	1.95792	1.05788	0.665716	2.97113	1.45893	0.848566		0.197383	0.202446	0.062588	0.031656
22	0.954941	0.941833	0.765017	0.938248	0.729612	0.611783	1.63512	0.933064	0.614036	1.50656	0.839783	0.498814		0.209178	0.236678	0.112644	0.043794
MEAN	1.42752	0.975675	0.641368	1.52591	1.05303	0.604195	1.75434	1.01836	0.656343	1.80185	0.997994	0.631164		0.175398	0.178026	0.0901649	0.0375809
SD	0.410439	0.268882	0.168769	0.56477	0.353037	0.108972	0.522159	0.36682	0.13959	0.47708	0.265414	0.170405		0.0687361	0.0619781	0.0349861	0.012409
